# Supplementary material for: Dynamics of Trypanosoma cruzi infection in hamsters and novel association with progressive motor dysfunction
Source: PLoS Negl Trop Dis. 2024 Jun 21;18(6):e0012278. doi: 10.1371/journal.pntd.0012278 (PMC11221660; doi:10.1371/journal.pntd.0012278)
Supplement: S1 Data — (ZIP) [file pntd.0012278.s002.zip]

Archive with 4 entries (4 files):
- Nose_cone.scad
- Nose_cone.stl
- Nose_cone_back.png
- Nose_cone_front.png
