# Supplementary material for: Dynamics of Trypanosoma cruzi infection in hamsters and novel association with progressive motor dysfunction
Source: PLoS Negl Trop Dis. 2024 Jun 21;18(6):e0012278. doi: 10.1371/journal.pntd.0012278 (PMC11221660; doi:10.1371/journal.pntd.0012278)
Supplement: S1 Data — (ZIP) [file pntd.0012278.s002.zip › Nose_cone.scad]

//Copyright (c) <2020-2023> <Chrissy h Roberts [Chrissy.Roberts@LSHTM.ac.uk]>

//Permission is hereby granted, free of charge, to any person obtaining a copy
//of this software and associated documentation files (the "Software"), to deal
//in the Software without restriction, including without limitation the rights
//to use, copy, modify, merge, publish, distribute, sublicense, and/or sell
//copies of the Software, and to permit persons to whom the Software is
//furnished to do so, subject to the following conditions:

//The above copyright notice and this permission notice shall be included in all
//copies or substantial portions of the Software.

//THE SOFTWARE IS PROVIDED "AS IS", WITHOUT WARRANTY OF ANY KIND, EXPRESS OR
//IMPLIED, INCLUDING BUT NOT LIMITED TO THE WARRANTIES OF MERCHANTABILITY,
//FITNESS FOR A PARTICULAR PURPOSE AND NONINFRINGEMENT. IN NO EVENT SHALL THE
//AUTHORS OR COPYRIGHT HOLDERS BE LIABLE FOR ANY CLAIM, DAMAGES OR OTHER
//LIABILITY, WHETHER IN AN ACTION OF CONTRACT, TORT OR OTHERWISE, ARISING FROM,
//OUT OF OR IN CONNECTION WITH THE SOFTWARE OR THE USE OR OTHER DEALINGS IN THE
//SOFTWARE.


difference()
{
rotate([90,0,0])
union()
{
translate([0,0,0])
difference()
{
cylinder(h=15,d=15.6,$fn=360);
cylinder(h=15,d=13,$fn=360);
}

translate([0,0,15])
difference()
{
cylinder(h=15,r1=8.3,r2=15,$fn=360);
cylinder(h=15,r1=5.5,r2=14,$fn=360);

}
}

translate([-13,-35,-38.4])cube([50,20,30.5]);
}
translate([-13,-30,-8.3])cube([26,15,1]);
