# Supplementary material for: Dynamics of Trypanosoma cruzi infection in hamsters and novel association with progressive motor dysfunction
Source: PLoS Negl Trop Dis. 2024 Jun 21;18(6):e0012278. doi: 10.1371/journal.pntd.0012278 (PMC11221660; doi:10.1371/journal.pntd.0012278)
Supplement: S2 Data — (XLSX) [file pntd.0012278.s003.xlsx]

## Sheet: Fig 1B
Week	Not Infected						Low Inoculum			High Inoculum
0.7	931000	907000		659000	544000	455000				635000	876000	1050000		8790000	10300000	9720000	16100000
2	381000	714000	677000	517000	594000	482000	893000	893000	756000	770000	5420000	2370000	1850000	104000000	76000000	684000	57000000
3	686000	737000	602000				1250000	9650000	1110000	2760000	5950000	38400000	5750000	30800000	11000000	47500000	64800000
4	794000	701000	547000				13500000	12300000	874000	3680000	7310000	6510000	10000000	3300000	2780000	1790000	12700000
8	789000	601000	559000				3430000	3610000	1400000		5290000	5070000	8740000	3380000	948000	1840000	6740000
11.5	1710000	1470000	570000				2090000	7270000	1160000		2220000	2970000	4090000	2460000	3070000	3480000	3460000
18.5	482000	680000	524000				5190000	1700000			2190000	2500000	8540000	1390000	58500000	590000	1860000
25	314000	592000		989000	811000	729000					985000	3510000	9200000	907000	6390000	657000	1010000

## Sheet: Fig 1C
Parameter	Not Infected								Infected
Heart (g)	0.56	0.62	0.57	0.7	0.65	0.74	0.75	0.65	0.38	0.69	0.62	0.59	0.56	0.68	0.59	0.72
Spleen (g)	0.2	0.18	0.13	0.22	0.17	0.22	0.24	0.27	0.3	0.65	0.32	0.43	0.55	0.67	0.47	0.44
Stomach (g)	3.48	3.3	4.23	4.006	4.55	5.4	3.92	3.36	2.95	3.28	3.1	3.31	2.8	2.44	3.5	3.4
Sm. Intestine (g)	3.39	3.02	2.62	2.76	3.58	4.05	4.55	3.07	3.36	3.39	2.41	2.7	2.8	3.29	2.68	2.84
Large Intestine (g)	9.31	9.72	7.67	8.91	10.17	9.11	8.38	7.08	8.79	8.35	7.78	7.96	6.55	6.03	6.99	6.79
Sm. Intestine (cm)	40	40	40	41.5	44	44.5	45	44	40	42.5	41.5	39	38	46.5	40	44
Colon (cm)	39	39	29	36.5	36.5	41	33.5	36	37	33.5	38.5	30.5	36.5	32	31.5	31	38.5
GI Mesentery (g)	1.62	2.4	1.69	3.42					2.25	1.66	2.7	3.48	1.78
Faecal pellets (n)	27	30	21	24					25	27	30	28	22	21

## Sheet: Fig 2B, 2C
Acute
BLADDER	CAECUM	COLON	F REP. SYSTEM	HEART	KIDNEYS	LIVER	LUNGS	GI MESENTERY	OESOPHAGUS	PERITONEUM / AB. WALL	SUBCUT. ADIPOSE	SM. INTESTINE	SKIN	SK. MUSCLE	SPLEEN	STOMACH	VISCERAL ADIPOSE
478082	-130785	451511	-3909	256999	12165	-2730	17774	572459	87092	35735	60179	143523	10046563	21845	16486	218879	-40452
271682	605915	1615811	9876749	109399	273065	12141	100014	1966659	34882	1216685	12642289	985523	27026563	341965	75726	272279	11399324
188882	548115	1860811	8189749	67429	294065	2518	108714	2733659	80692	336785	976289	665923	12626563	64155	35856	28779	5756324
1604582	894415	1914811	200949	352499	3485	-2871	91414	1814659	182652	927185	562789	768023	86606563	627865	30016	2907179	827824
158882	221215	1287811	1133749	85339	86375	2859	108214	3208659	79472	862985	11382289	452023	26816563	125065	119286	166579	2395324
2244582	495315	3579811	15125749	157599	418165	17001	128014	9603659	249852	2536685	6029289	774923	45426563	256765	120886	1026179	3126724
Chronic
BLADDER	CAECUM	COLON	F REP. SYSTEM	HEART	KIDNEYS	LIVER	LUNGS	GI MESENTERY	OESOPHAGUS	PERITONEUM / AB. WALL	SUBCUT. ADIPOSE	SM. INTESTINE	SKIN	SK. MUSCLE	SPLEEN	STOMACH	VISCERAL ADIPOSE
-4033	-171689	-136856	14533	3568	3860	8893	224329	-40241	-2942	208689	1227425	-38664	9456979	10944	60236	-523488	-16521
18775	-17689	-101356	35263	-175	11680	21103	130129	65559	32972	318989	267025	18106	15174979	72684	104106	-166798	73405
20735	-207169	-65856	109863	1169	12190	7463	42089	-49641	4992	147789	130425	-32124	10614979	37474	16696	-349698	-14985
-7547	170711	-318856	-18997	-8005	-8753	-8547	-7844	-83791	-7857	-29921	-28195	-97024	2266979	54	-2756	-515338	-39962
-4756	-226239	-217556	-14767	-3798	-7147	-8297	-11604	-93791	-11723	-50881	-55095	-82694	-94121	-14949	-2424	-568948	-30715
-5336	-209989	-256256	-23477	-7922	-7791	-3540	2559	6059	-12025	-54591	295325	-93824	8196979	31454	2836	-563868	-25080
-4374	-216829	-210856	-20727	-5230	-8412	-3362	-2401	-56901	-10607	13979	150225	-69904	5723979	-706	327	-559818	-23019
-6669	-218649	-297126	-18667	-3801	-7553	-6591	-7705	-52141	-5336	-32851	130325	-83454	3543979	96414	-1764	-486648	-28464
-4481	-222249	-292756	-16587	-920	2200	1480	72019	-70401	-9738	328089	2052425	-69414	38054979	398114	23476	-549358	17163

## Sheet: Fig 2D, 2E
	% of all bioluminescence
Organ/Tissue	Acute	Chronic
BLADDER	1.53	0.04
CAECUM	0.73	0.88
COLON	3.31	0
F REP. SYSTEM	9.52	0.17
HEART	0.52	0.01
KIDNEYS	0.33	0.03
LIVER	0.01	0.03
LUNGS	0.18	0.42
GI MESENTERY	5.72	0.06
OESOPHAGUS	0.27	0.01
PERITONEUM / AB. WALL	1.42	0.58
SUBCUT. ADIPOSE	8.7	3.54
SM. INTESTINE	1.18	0.01
SKIN	57.97	93.39
SK. MUSCLE	0.34	0.6
SPLEEN	0.13	0.18
STOMACH	1.1	0
VISCERAL ADIPOSE	7.06	0.06

## Sheet: Fig 2F, 2G
Acute
BLADDER	CAECUM	COLON	F REP. SYSTEM	HEART	KIDNEYS	LIVER	LUNGS	GI MESENTERY	OESOPHAGUS	PERITONEUM / AB. WALL	SUBCUT. ADIPOSE	SM. INTESTINE	SKIN	SK. MUSCLE	SPLEEN	STOMACH	VISCERAL ADIPOSE
169.65	2.42	5.41	4.49	128.06	10.4	1.99	4.58	33.26	10.88	52.53	20.12	4.01	40.9	21.48	6.85	3.33	2.34
195.05	17.1	18.59	628.66	56.18	79.67	8.79	18.96	161.79	7.82	93.56	585.75	10.99	87.31	57.22	15.3	5.2	1290.04
122.72	13.63	21.2	620.02	36.42	70.12	5.18	19.09	150.57	12.09	33.34	50.71	7.96	44.12	18.35	10.22	3.41	761.77
1215.83	18.53	20.66	29.13	160.21	3.46	1.84	19.04	119.06	36.13	55.37	27.64	10.97	274.52	179.6	10.13	19.33	73.07
81.44	8.09	13.85	84.45	44.78	25.75	3.69	20.92	272.5	13.7	71.95	493.35	6.11	83.64	32.08	25.43	4.09	476.53
1304.67	15.18	35.67	1460.42	73.99	96.09	12.95	19.39	530.98	37.49	155.92	291.56	9.72	140.79	49.34	30.57	10.08	370.41
Chronic
BLADDER	CAECUM	COLON	F REP. SYSTEM	HEART	KIDNEYS	LIVER	LUNGS	GI MESENTERY	OESOPHAGUS	PERITONEUM / AB. WALL	SUBCUT. ADIPOSE	SM. INTESTINE	SKIN	SK. MUSCLE	SPLEEN	STOMACH	VISCERAL ADIPOSE
1.42	0.74	1.46	2.47	2.88	3.19	6.24	29.64	2.09	2.44	9.72	26.18	1.17	30.99	3.85	11.52	0.65	4.07
12.39	2.5	1.89	3.88	2.04	4.34	9.73	19.65	5.43	11.66	20.3	11.32	2.2	53.15	9.2	19.57	4.2	9.58
13.5	0.68	2.19	8.13	2.57	4.79	6.37	8.22	1.71	4.9	7.61	6.83	1.73	35.24	7.43	6.7	2.66	2.78
0.14	4.32	0.35	0.88	-0.03	0.36	-0.43	0.82	0.58	1.01	1.01	1.71	0.63	12.34	1.04	0.58	0.63	0.75
1.22	0.39	1.04	1.1	0.96	0.66	-0.58	0.32	0.58	0.31	0.55	0.82	0.88	1.22	0.16	0.75	0.13	0.61
1.05	0.56	0.75	0.82	-0.01	0.52	0.97	2.18	3.24	0.1	0.35	7.99	0.54	36.22	4.38	1.55	0.17	1.54
1.46	0.53	1.36	0.97	0.83	0.58	0.96	1.8	1.21	0.58	3.68	5.95	1.28	21.65	1.55	1.68	0.25	1.6
0.73	0.55	0.64	0.9	1.15	0.81	0.03	0.99	1.27	2.5	1.12	4.18	0.96	15.12	8.12	0.85	1.04	1.07
1.66	0.51	0.6	1.53	2.32	2.92	2.33	13.99	1.05	0.98	17.53	39.34	1.11	155.93	41.89	5.95	0.35	2.83

## Sheet: Fig 3A
Not Infected	Infected
276.8	367.9
289.4	411.1
335.1	435.6
345	252.3
287.667	729.9
287.4	262.9
273.9	361.7
	334.6
	310.2

## Sheet: Fig 3B
Not Infected	Infected
4.08534	8.70675
4.2808	1.79939
4.97839	6.92232
5.06426	4.9515
4.19852	10.0084
3.46445	2.99746
3.70369	3.97108
	3.37493

## Sheet: Fig 4B, 4C
Day	Uninfected					Infected
3	4.63	4.21				4.5	4.27	5.23	4.83
14	4.52	4.56				4.24	4.95	4.85	4.22
21	4.7	4.76				5.04	4.27	5.17	4.39
29	4.44	5.4				4.69	5.31	5.62	5.01
42	5.41	4.81				5.03	5.24	5.65	5.27
56	4.64	5.73				4.42	4.8	4.92	5.01
86	5.48	6.04				5.18	5.86	7.05	6.42
126	5.63	6.21				5.73	6.07	5.12	5.87
177	6.15	6.43	6.35	6.27	6.47	5.18	5.91	5.62	5.94	5.67	5.32	5.66

## Sheet: Fig 4D, 4E
Day	Uninfected					Infected
3	4.49	4.09				4.53	4.35	4.34	4.39
14	4.27	4.37				4.67	4.38	4.55	4.49
21	5.03	4.29				5.33	4.29	4.91	4.22
29	4.65	5				4.87	4.48	4.58	4.3
42	5.07	4.98				4.08	3.74	3.9	3.55
56	5.52	4.97				3.67	3.87	4.05	2.73
86	5.39	5.13				2.62	3.3	3.48	2.79
126	5.77	5.14				2.13	3.52	3.76	3.57
177	5.7	5.44	5.28	5.38	4.96	1.22	1.51	3.21	2.23	1.75	1.81	2.09

## Sheet: Fig 5A
Not Infected	Infected
68	263
85	213
77	442
67	288
120.556	238
94.7	315
73.125	468.4
	335.3
	881.8

[truncated: 3 more sheets: Fig 5B, Fig 6A, 6C, Fig 6B, 6D]
